# Supplementary material for: Treatment Efficacy of Semantic Feature Analysis in Logopenic and Semantic Variants of Primary Progressive Aphasia
Source: Healthcare (Basel). 2026 Jan 21;14(2):272. doi: 10.3390/healthcare14020272 (PMC12841384; doi:10.3390/healthcare14020272)
Supplement: Supplementary file 1 [file healthcare-14-00272-s001.zip]

Archive with 1 entries (1 files):
- healthcare-4027838-supplementary.pdf
